# Supplementary material for: A Series of Tubes: The C. elegans Excretory Canal Cell as a Model for Tubule Development
Source: J Dev Biol. 2020 Sep 7;8(3):17. doi: 10.3390/jdb8030017 (PMC7557474; doi:10.3390/jdb8030017)
Supplement: Supplementary file 1 [file jdb-08-00017-s001.zip]

Archive with 1 entries (1 files):
- jdb-913806-supplementary.mp4
